# Supplementary material for: The Possible Effects of Zinc Supplementation on Postpartum Depression and Anemia
Source: Medicina (Kaunas). 2022 May 29;58(6):731. doi: 10.3390/medicina58060731 (PMC9230907; doi:10.3390/medicina58060731)
Supplement: Supplementary file 1 [file medicina-58-00731-s001.zip]

Archive with 1 entries (1 files):
- medicina-1714677-File S1.pdf
